# Supplementary material for: Sea level fingerprinting of the Bering Strait flooding history detects the source of the Younger Dryas climate event
Source: Sci Adv. 2020 Feb 26;6(9):eaay2935. doi: 10.1126/sciadv.aay2935 (PMC7043918; doi:10.1126/sciadv.aay2935)
Supplement: Data file S1 [file aay2935_Data_file_S1.xlsx]

## Sheet: GowanOSLdates
Supplementary Material Excel Spreadsheet: Compilation of ages constraining timing of ice retreat in Cordilleran/Western Laurentide Ice Sheet
Pico, T., Mix, A., Mitrovica, J.X., Sea-level fingerprinting of the Bering Strait flooding history detects the source of the Younger Dryas climate event, Science Advances, 2019
Reference: ﻿ Gowan EJ. An assessment of the minimum timing of ice free conditions of the western Laurentide Ice Sheet. Quat Sci Rev [Internet]. 2013;75:100–13. Available from: http://dx.doi.org/10.1016/j.quascirev.2013.06.001
Dating technique: Optical stimulated luminescence
Latitude	Longitude	Age (ka)	Age error (kyrs)
46.97	-111.98	17.1	1.4
54.199	-116.133	15.7	1.6
55.106	-114.002	15.4	1.1
54.202	-114.87	15.3	1.3
54.847	-114.177	15.3	0.8
54.363	-114.635	15	1.3
55.106	-114.002	14.9	1.1
54.299	-114.856	14.9	1
55.049	-118.744	14.9	1
55.113	-114.153	14.8	0.9
54.991	-112.153	14.7	1.6
46.97	-111.98	14.7	1.1
54.37	-114.639	14.6	1.7
54.485	-114.285	14.5	0.9
54.426	-114.487	14.5	1
46.9629	-97.4191	14.3	1.3
47.61	-111.05	14.3	3.36
55.038	-114.049	14.2	0.7
55.054	-119.221	14.2	0.9
53.115	-115.244	14.1	1.8
46.9629	-97.4191	14.1	1.3
53.492	-116.625	14	0.8
46.8952	-97.4544	14	1.2
45.988	-96.721	14	1.4
45.933	-96.533	14	1.5
58.2686	-121.101	13.9	1.2
55.089	-118.802	13.7	1
46.9206	-97.3731	13.6	1.1
46.9207	-97.4073	13.6	1.3
45.988	-96.721	13.6	1.4
45.933	-96.533	13.6	1.4
54.291	-114.871	13.5	1
55.088	-118.31	13.5	1
45.97	-96.701	13.5	1.2
53.39	-113.681	13.4	0.8
58.422	-116.761	13.4	1.2
46.9206	-97.3731	13.4	1.1
69.513	-133.996	13.4	0.9
55.146	-114.02	13.3	1.2
55.112	-114.006	13.2	1.2
46.97	-111.98	13.2	0.9
69.608	-133.873	13.2	0.9
54.363	-114.635	13.1	0.9
46.97	-111.98	13.1	0.5
55.723	-117.537	12.9	0.8
45.933	-96.533	12.9	1.8
69.542	-134.022	12.9	1.1
69.518	-133.879	12.9	0.8
52.58	-113.617	12.8	0.6
69.601	-134.088	12.8	0.8
69.601	-134.088	12.7	0.8
69.517	-134.026	12.7	0.9
58.2303	-120.931	12.7	1
54.973	-112.11	12.6	0.6
46.9207	-97.4073	12.6	1.2
45.988	-96.721	12.6	1.4
53.86	-112.901	12.5	0.7
52.371	-115.008	12.4	0.8
46.5608	-100.488	12.3	1.02
46.9196	-97.3895	12.1	1.1
53.403	-113.751	12	0.6
69.542	-134.022	11.9	1
55.065	-118.214	11.8	0.8
53.2707	-105.567	11.8	0.5
69.513	-133.996	11.8	1
53.94	-112.951	11.7	0.6
58.4	-116.292	11.7	1
58.2311	-120.938	11.7	1
69.601	-134.088	11.5	0.7
52.58	-113.617	11.3	0.5
46.9196	-97.3895	11.3	1
58.117	-117.177	11	1
47.961	-97.365	11	0.3
47.61	-111.05	10.5	3.33
60.5306	-114.565	10.5	0.5
58.254	-116.844	10.3	0.9
46.9132	-97.3385	10.3	0.9
46.9132	-97.3385	10	0.9
53.2984	-104.707	9.75	0.69
69.608	-133.873	9.3	0.7
45.7927	-96.1864	14.3	1.2
45.7865	-96.1837	14.6	1.2
45.8658	-96.2025	13.6	1.1
45.8824	-96.1847	13.6	1.2

## Sheet: Gowan 14C dates
Reference: ﻿ Gowan EJ. An assessment of the minimum timing of ice free conditions of the western Laurentide Ice Sheet. Quat Sci Rev [Internet]. 2013;75:100–13. Available from: http://dx.doi.org/10.1016/j.quascirev.2013.06.001
Dating technique: Radiocarbon
Latitude	Longitude	Age (yrs BP)	Lower bound (1 sigma) on age	Upper bound (1 sigma) on age
50.396	-114.467	19015	18004	20184
70.583	-128.25	18205	17961	18442
47.417	-91.667	17887	17391	18388
65.983	-135.05	17530	17294	17744
69.4	-133.067	17259	17006	17546
69.25	-133	17145	16930	17444
47.336	-91.827	17112	16972	17337
56.167	-120.733	17071	16915	17344
43.367	-95.183	17071	16927	17309
69.41	-133.141	16950	16852	17084
69.667	-131.167	16905	16822	17001
42.017	-93.25	16882	16450	17246
46.117	-94.117	16875	16406	17262
45.45	-93.03	16548	15964	16831
45.833	-93.117	16150	15610	16566
43.133	-93.816	15790	15263	16335
43.133	-93.816	15687	15171	16271
68.3	-133.417	15655	15319	16058
69.408	-131.992	15635	15320	16039
69.05	-133.45	15440	15208	15826
69.067	-132.717	15432	15208	15804
69.408	-133.15	15249	15060	15543
43.3	-93.65	15141	14826	15518
45.5	-92.967	15050	14489	15755
44.05	-94.383	15006	14344	15872
55.575	-119.425	14898	14487	15244
69.25	-133.6	14663	14360	14914
52.75	-117.667	14604	13951	15470
43.03	-93.87	14542	14216	14896
47.333	-91.8	14485	14201	14828
44.75	-93.92	14460	14247	14780
48.25	-113.25	14132	13932	14530
43.583	-95.417	14109	13716	14712
45.283	-96.342	13996	13892	14115
47.654	-92.173	13991	13826	14295
47.723	-92.25	13991	13705	14502
69.081	-121.429	13978	13876	14087
47.654	-92.173	13967	13785	14291
50.583	-102.65	13934	13688	14322
45	-93.567	13934	13802	14088
45.5	-92.967	13931	13697	14311
45.533	-97.283	13924	13850	13993
50.833	-108.117	13892	13659	14196
43.1	-94.45	13882	13810	13974
44.869	-93.858	13871	13686	14073
47.739	-91.64	13869	13778	13969
43.1	-94.45	13868	13759	13980
45.2	-93.4	13799	13718	13874
46.025	-100.553	13782	13715	13844
54.517	-110.5	13764	13422	14296
66.033	-135.1	13692	13587	13762
45.411	-93.197	13685	13481	13914
46.858	-98.158	13683	13548	13777
42.9	-93.7	13665	13427	13959
45.875	-96.916	13664	13527	13762
65.683	-133.442	13654	13523	13750
45	-93	13654	13451	13863
46.583	-93.667	13623	13308	14018
45.033	-92.825	13623	13485	13748
45.789	-95.763	13622	13510	13727
45.833	-93.117	13619	13464	13774
65.65	-128.883	13612	13491	13728
47.7	-96.25	13608	13419	13807
49.767	-105.183	13605	13310	13944
55.575	-119.425	13589	13343	13857
42.23	-93.68	13583	13179	14113
69.52	-135.78	13582	13346	13845
50.95	-102.45	13576	13428	13739
51.05	-115.133	13570	13333	13817
69.25	-134.3	13564	13459	13671
44.836	-99.906	13563	13387	13742
46.733	-92.45	13530	12867	14492
46.709	-92.583	13530	12867	14492
46.212	-95.284	13504	13371	13647
50.067	-112.1	13499	13346	13669
47.723	-92.252	13499	12908	14343
53.5	-113.75	13496	13339	13683
46.583	-93.667	13486	13083	13975
49.88	-100.83	13481	13290	13709
43.233	-93.917	13471	13155	13829
53.1	-113.85	13461	13181	13763
46.417	-98.333	13410	13323	13534
64.883	-125.667	13407	13253	13609
43.233	-93.917	13407	13253	13609
65.833	-129.083	13407	13253	13609
45.728	-93.242	13383	13200	13609
68.367	-133.742	13364	13286	13435
49.217	-107.817	13341	13104	13610
69.583	-123.133	13326	13164	13527
47.167	-99.75	13317	13001	13636
65.95	-129.2	13313	13224	13399
68.933	-133.633	13278	13190	13359
52.45	-116.2	13278	13193	13355
54.733	-112.483	13278	13188	13368
47.723	-92.25	13265	13165	13352
53.5	-113.5	13259	12838	13716
47.466	-94.323	13242	12944	13550
49.317	-113.15	13238	13163	13313
47.5	-92.483	13222	12873	13597
49.317	-113.15	13222	13146	13299
51.65	-116.417	13207	12961	13423
51.181	-114.463	13204	13122	13277
54.517	-110.5	13204	13122	13277
53.656	-113.276	13191	13139	13259
50.963	-114.017	13191	13115	13266
51.17	-114.42	13182	12881	13476
52.967	-116.567	13155	12989	13263
55.7	-121.633	13152	13045	13232
50.517	-102.15	13149	12957	13282
49.954	-114.142	13130	13012	13214
50.081	-110.656	13100	12946	13207
65.817	-129	13093	12936	13212
45.017	-93.383	13077	12927	13202
46.063	-96.086	13071	12947	13171
48.32	-111.09	13068	12962	13144
49.05	-111.75	13058	12870	13218
50.533	-102.533	13047	12810	13269
48.874	-114.25	13032	12908	13140
50.717	-99.65	13015	12808	13225
49.583	-101.5	13007	11861	14359
47.967	-94.383	13006	12766	13247
50.517	-102.3	13004	12816	13164
68.267	-133.467	13004	12904	13076
52.217	-115.5	13000	12837	13117
47.5	-92.483	12997	12617	13397
53.595	-113.335	12985	12871	13079
52.842	-108.883	12982	12842	13080
48.607	-103.624	12971	12833	13077
52.033	-106.483	12967	12735	13202
48.607	-103.624	12917	12804	13039
49.81	-112.175	12913	12688	13147
65.217	-126.117	12902	12732	13083
51.8	-104.317	12896	12735	13066
56.717	-118.317	12886	12759	13036
69	-134.67	12881	12763	13027
47.074	-98.587	12878	12717	13057
44.983	-97.35	12848	12709	13021
69.368	-122.577	12842	12708	13020
69.892	-129.917	12828	12728	12945
47.933	-97.367	12812	12483	13109
45.7	-96.85	12798	12648	12992
54.583	-115	12788	12694	12897
69.33	-130.92	12788	12694	12897
46.184	-95.307	12787	12683	12919
64.967	-125.45	12777	12710	12862
65.334	-124.823	12775	12692	12884
49.717	-107.383	12762	12676	12875
52.733	-117.617	12758	12391	13068
69.583	-123.117	12757	12663	12881
47.5	-100.5	12740	12625	12919
52.15	-106.85	12730	12240	13092
51.6	-109.95	12729	12592	12908
55.51	-119.583	12729	12570	12926
49.583	-93.75	12729	12592	12908
48.8	-94.25	12726	12455	12991
46.994	-94.696	12721	12636	12851
66.167	-134.133	12711	12643	12826
45.398	-93.189	12705	12638	12802
51.183	-115.65	12702	12530	12909
68.233	-122.633	12691	12634	12797
56.276	-120.938	12688	12605	12834
52.6	-108.083	12685	11781	13476
46.017	-99.083	12681	12628	12778
51.175	-114.46	12655	12592	12760
57.767	-112.1	12655	12509	12834
47.25	-95	12646	12482	12818
50.167	-105.667	12633	12503	12751
50.2	-111.895	12632	12563	12723
47.683	-95.383	12629	12539	12716
48.6	-93.8	12626	12581	12688
54.45	-113	12626	12572	12696
56.717	-119.717	12626	12581	12688
50.967	-101.4	12625	12549	12698
53.308	-103.904	12624	12078	13051
45.7	-96.85	12619	12579	12660
52.49	-107.712	12617	11565	13662
52.05	-106.5	12613	12206	12934
47.283	-93.6	12587	12451	12680
46.267	-94.55	12582	12457	12665
69.9	-130	12566	12466	12617
49.75	-98.65	12546	12445	12613
44.221	-93.84	12538	12452	12588
49.542	-112.942	12535	12331	12643
69.9	-130	12518	12429	12591
64.942	-125.496	12498	12270	12621
56.267	-120.938	12490	12398	12575
51.317	-107.65	12486	12259	12627
48.028	-90.396	12485	12399	12573
42.233	-93.683	12484	12096	12808
48.6	-113.983	12479	12124	12774
48.217	-100.509	12478	12316	12560
47.961	-97.365	12466	12308	12554
49.81	-112.175	12419	12213	12537
48.85	-94.75	12419	12213	12537
62.05	-118.7	12419	12213	12537
49.763	-98.753	12399	12108	12613
46.503	-92.573	12394	11676	12998
65.98	-135.05	12393	12209	12518
52.05	-106.5	12391	12065	12642
57.266	-112.597	12386	12219	12515
54.078	-113.281	12366	12219	12504
50.2	-111.895	12361	12078	12585
51.067	-115.183	12345	12118	12533
49.289	-92.681	12339	12185	12492
69.767	-121.667	12330	12013	12555
49.417	-100.683	12308	12168	12464
46.503	-92.573	12291	12193	12403
50.867	-115.167	12284	12164	12396
48.5	-93.65	12283	12138	12435
50.817	-114.6	12282	12147	12417
57.45	-120.667	12282	12147	12417
68.378	-115.584	12279	12096	12474
54.233	-114.792	12277	12106	12452
48.248	-90.513	12267	12072	12461
47.358	-94.262	12258	12058	12454
51.4	-116.2	12247	12132	12370
51.25	-115.383	12247	12122	12372
47.417	-94.412	12226	12067	12395
52.49	-107.712	12205	11670	12630
49.05	-95.833	12200	12006	12377
69.408	-120.301	12198	12019	12371
69.14	-118.684	12185	11997	12358
47.6	-97.1	12149	11820	12411
46.417	-92.7	12148	11894	12374
55.949	-112.026	12137	11996	12326
69.51	-135.79	12120	11972	12320
51.21	-102.467	12119	11951	12316
47.59	-92.301	12112	11778	12392
65.105	-127.529	12109	12014	12290
51.111	-107.492	12099	11806	12364
50.883	-107.833	12097	12022	12262
50.917	-107.667	12097	12022	12262
48.25	-101.5	12090	11590	12495
52.183	-101.433	12065	11667	12389
48.25	-101.5	12056	11557	12473
62.5	-123.67	12051	11695	12367
48.08	-93.496	12049	11588	12429
56.295	-111.042	12040	11916	12131
54.768	-113.248	12032	11844	12260
53.8	-106.07	12027	11849	12225
44.594	-93.414	12016	11876	12088
69.388	-120.217	12008	11770	12219
48.679	-90.789	12008	11840	12164
53.394	-103.823	12001	11772	12255
50.8	-100.966	12000	11691	12300
56.145	-120.692	11967	11631	12298
50.772	-104.625	11966	11547	12354
46.85	-96.8	11963	11798	12113
47.59	-92.301	11959	11690	12225
50.333	-105.867	11953	11655	12257
65.017	-127.483	11945	11633	12274
53.3	-104.067	11929	11142	12664
49.106	-96.238	11913	11827	12000
51.75	-103.5	11909	11505	12306
49.114	-96.292	11907	11797	12017
55.315	-117.2	11907	11797	12017
55.717	-117.625	11906	11807	12012
49.222	-109.178	11903	11770	12031
54.217	-113.283	11896	11732	12048
52.75	-112.75	11895	11601	12155
48.679	-90.789	11895	11813	11986
59.25	-114.15	11894	11474	12312
55.05	-105.433	11893	11647	12106
68.783	-116.933	11865	11424	12302
52.35	-110.75	11850	11516	12177
57.283	-111.233	11843	11700	11969
51.55	-106.017	11812	11452	12191
56.662	-113.336	11811	11636	11965
51.133	-111.083	11799	11490	12060
51.75	-115.483	11789	11563	11960
49.029	-100.048	11787	11464	12115
50.8	-103.9	11750	11422	12089
68.733	-116.934	11721	10991	12451
50.418	-103.681	11712	11409	12042
49.295	-96.464	11705	11537	11830
48.6	-93.75	11700	11466	11913
49.385	-96.397	11696	11499	11893
48.875	-114.233	11689	11425	11955
48.8	-94.25	11688	11408	11988
58.3	-117	11684	11414	11966
50.383	-107.217	11680	11245	12181
47.767	-97.117	11680	11245	12181
50.85	-109.967	11658	11389	11964
69.633	-121.033	11656	11374	11985
49.667	-93.733	11636	11420	11879
49.783	-98.617	11610	11444	11758
50.733	-110.783	11605	11397	11851
48.342	-89.358	11604	11036	12179
48.817	-95.233	11601	11402	11827
48.79	-94.52	11597	11406	11808
69.633	-121.05	11582	11287	11935
48.79	-94.52	11572	11362	11815
47.179	-92.73	11569	11406	11735
49.9	-100.3	11563	11337	11831
56.326	-110.857	11552	11394	11733
56.127	-111.356	11552	11430	11697
69.159	-118.634	11544	11345	11753
56.127	-111.356	11538	11413	11683
56.326	-110.857	11538	11378	11712
49.05	-95.833	11536	11348	11763
48.474	-90.211	11529	11362	11707
56.127	-111.356	11516	11332	11745
46.916	-96.75	11515	11052	11990
56.767	-119.483	11509	11352	11681
48	-96.5	11500	11268	11788
49	-95.233	11499	11344	11685
46.6	-96.86	11498	11400	11601
46.967	-94.683	11497	11389	11615
54.45	-109.2	11492	11253	11804
49.163	-96.546	11483	11369	11600
56.408	-108.55	11478	11373	11593
50.874	-107.933	11475	11333	11626
46.916	-96.75	11471	10859	12108
48.87	-96.74	11467	11301	11683
48.8	-91.65	11467	11294	11705
49.163	-96.546	11466	11313	11674
69.135	-118.584	11459	11287	11662
67.267	-135.233	11455	11313	11622
48.583	-114	11437	11273	11670
55.85	-108.983	11434	11258	11682
48.8	-94.52	11429	11279	11649
46.6	-96.86	11422	11301	11597
49.7	-99.25	11411	11029	11824
56.127	-111.356	11400	11292	11583
49.446	-99.291	11400	11292	11583
68.95	-133.75	11400	11232	11646
45.551	-94.452	11399	11266	11609
48.583	-114.017	11399	11266	11609
58.25	-111.417	11386	11275	11599
49.026	-96.337	11385	11296	11559
49.783	-98.617	11382	11274	11588
48.717	-93.783	11379	11263	11589
56.25	-115.3	11367	11294	11542
48.877	-113.75	11367	10915	11838
49.058	-107.697	11367	11274	11566
46.6	-96.86	11358	11247	11579
49.027	-96.337	11351	11286	11499
49.022	-95.61	11349	11287	11468
48.87	-96.74	11346	11274	11539
59.517	-122.183	11331	11266	11489
47.617	-97.167	11329	10850	11862
58.25	-111.417	11311	11267	11394
47.633	-97.083	11307	10832	11841
67.66	-113.635	11294	11198	11522
48.87	-96.74	11290	11241	11370
56.789	-111.861	11284	11231	11377
57.261	-112.283	11265	11228	11358
58.883	-113.033	11251	11233	11291
58.95	-112.917	11243	11223	11270
50.5	-114.433	11236	10821	11728
68.96	-133.225	11219	11097	11314
48.451	-90.235	11206	11122	11255
68.804	-115.65	11204	11116	11300
49.184	-96.216	11182	10923	11312
55.931	-109.135	11180	10954	11229
56.711	-109.083	11175	11112	11212
67.673	-114.481	11165	11048	11251
47.003	-92.577	11150	10922	11211
49.933	-91.567	11138	10897	11239
55.15	-118.72	11125	10262	12100
68.733	-116.933	11118	10769	11571
50.717	-103.767	11117	10879	11251
55.15	-118.78	11111	10885	11231
47.5	-97	11105	10844	11355
57.415	-111.026	11104	10897	11163
48.783	-88.583	11095	10694	11617
49.345	-90.552	11064	10827	11248
53.17	-103.904	11033	10568	11624
56.928	-107.97	11025	10850	11161
48.583	-113.867	11018	10680	11433
48.25	-97.25	10983	10777	11189
51.26	-115.922	10983	10777	11189
53.525	-103.946	10976	10720	11234
52.13	-117.151	10973	10569	11467
56.208	-111.428	10971	10831	11137
52.242	-117.217	10971	10564	11483
48.133	-91.117	10969	10804	11142
56.237	-111.434	10962	10838	11130
49.783	-98.593	10954	10812	11102
48.157	-90.894	10952	10818	11107
48.008	-101.53	10949	10810	11092
57.415	-111.026	10946	10806	11097
65.58	-126.325	10943	10825	11080
51.133	-103.633	10942	10760	11121
65.58	-126.325	10937	10797	11070
48.55	-93.483	10934	10759	11101
53.339	-103.928	10931	10760	11115
50.72	-99.63	10919	10715	11109
55.983	-115.193	10916	10779	11048
53.278	-103.917	10908	10189	11773
60.322	-123.335	10896	10625	11147
57.067	-110.829	10895	10745	11055
46.9	-96.3	10884	10737	11045
48.6	-93.5	10884	10737	11045
48.879	-113.75	10874	10397	11412
53.633	-114.683	10871	10684	11073
48.705	-91.242	10870	10655	11080
67.65	-132.017	10864	10736	11045
56.928	-107.97	10857	10740	11044
57.893	-110.71	10849	10707	11036
48.517	-89.514	10847	10701	11044
67.73	-115.418	10827	10672	11001
49.783	-98.593	10821	10728	11039
52.85	-117.85	10787	10291	11347
67.427	-112.167	10786	10642	10978
56.897	-108.775	10744	10529	11029
51.3	-115.9	10741	10435	11078
49.783	-105.35	10718	10409	11064
49.433	-99.433	10717	10481	11016
48.009	-90.374	10691	10602	10878
50.933	-105.983	10672	10443	10994
46.382	-91.78	10667	10570	10790
56.092	-115.365	10651	10596	10705
49.228	-98.227	10644	10543	10744
65.65	-126.4	10641	10419	10966
49.002	-95.243	10637	10576	10697
70.123	-128.34	10637	10585	10686
45.69	-96.8	10632	10532	10733
57.29	-111.247	10631	10540	10733
62.786	-123.121	10616	10559	10679
48.363	-89.454	10611	10510	10707
68.192	-115.301	10587	10447	10779
48.326	-89.889	10580	10448	10710
67.633	-112.18	10568	10458	10692
57.808	-123.798	10563	10512	10631
48.332	-90.173	10562	10449	10660
67.644	-110.851	10559	10433	10690
64.9	-125.567	10549	10520	10570
51.967	-116.717	10545	10409	10657
48.883	-95.05	10529	9748	11454
50.161	-89.181	10527	10411	10633
48.282	-90.158	10516	10338	10717
67.667	-114.55	10499	10318	10697
48.408	-89.347	10443	10328	10542
60.3	-114.433	10443	10328	10542
65.25	-128.5	10439	10252	10661
63.629	-125.432	10423	10313	10533
47.644	-91.626	10421	10318	10522
51.45	-105.983	10406	10252	10600
57.214	-109.057	10401	10314	10499
59.13	-118.33	10379	10174	10586
57.26	-112.57	10374	10264	10502
62.717	-121.1	10363	10288	10460
52.86	-97.853	10359	10271	10457
50.785	-115.326	10357	10284	10455
48.725	-90.176	10356	10267	10471
67.8	-116.667	10356	10253	10475
69.417	-131.975	10347	10284	10425
50.933	-90.45	10343	10242	10474
64.9	-125.567	10329	10249	10426
46.75	-97.2	10328	10102	10505
52.932	-105.774	10306	10262	10390
49.667	-109.883	10301	9927	10651
62.13	-123.15	10287	9921	10623
56.859	-108.989	10282	10249	10370
47.031	-94.819	10266	10226	10374
49.069	-91.201	10260	10191	10380
68.288	-133.25	10234	10215	10248
48.07	-91.944	10227	10170	10300
62.25	-122.4	10220	10191	10253
70.08	-128.4	10211	10194	10233
51.383	-94.25	10200	10175	10230
68.967	-89.983	10196	9979	10377
55.983	-109.135	10139	9976	10199
52.83	-116.85	10112	9785	10443
68.658	-107.017	10048	9836	10219
59.683	-110.983	10041	9936	10164
67.783	-109.8	10028	9844	10171
48.815	-89.988	10026	9901	10151
49.239	-89.53	9979	9801	10123
51.433	-93.717	9943	9731	10134
67.594	-88.104	9939	9719	10126
53.558	-116.725	9915	9751	10097
58.95	-111.8	9891	9692	10106
61.83	-121.34	9831	9571	10126
58.95	-111.667	9805	9718	9885
52.833	-117.833	9784	9704	9876
52.733	-117.667	9776	9627	10001
49.133	-90.75	9698	9599	9863
48.95	-88.4	9682	9553	9897
58.95	-111.667	9677	9608	9767
50.513	-90.615	9631	9567	9731
67.961	-88.877	9626	9515	9796
58.467	-124.467	9599	9531	9685
48.303	-90.227	9599	9531	9685
55.889	-104.408	9598	9497	9762
56.125	-104.408	9571	9462	9754
67.961	-88.877	9569	9322	9851
64.692	-109.95	9545	9370	9758
58.567	-124.533	9535	9526	9550
53.168	-105.209	9526	9438	9657
55.25	-105.267	9519	9457	9575
68.5	-91.083	9471	9331	9616
68.108	-106.9	9459	9329	9578
59.06	-117.41	9395	9272	9494
56.823	-107.939	9364	9265	9441
47.678	-91.62	9359	9246	9445
48.566	-90.857	9357	9191	9471
57.955	-110.456	9352	9256	9426
58.2	-103.7	9306	9113	9465
68.979	-92.942	9305	9125	9468
68.083	-90.15	9289	9134	9413
56.207	-107.802	9212	9014	9409
52.2	-117.25	9211	9098	9355
48.483	-89.633	9200	8907	9424
48.347	-88.807	9183	9094	9269
68.082	-88.487	9170	9060	9273
60.067	-112.183	9147	8920	9344
50.375	-91.01	9135	9038	9260
48.347	-88.818	9133	9064	9232
48.335	-88.822	9120	9050	9218
49.799	-89.527	9101	9048	9208
49.698	-89.48	9088	9032	9185
56.194	-107.799	9078	9033	9135
48.343	-89.352	9074	9031	9113
66.533	-107.7	9058	8909	9196
52.217	-117.183	9046	9002	9118
67.949	-89.005	9044	8872	9193
67.458	-108.2	9036	8859	9204
60.017	-111.883	9026	9001	9088
59.983	-111.833	9001	8831	9067
60.033	-112.133	8978	8754	9200
68.3	-90.667	8967	8784	9130
55.333	-105.05	8963	8720	9211
58.504	-109.536	8950	8749	9153
55.183	-105.333	8899	8674	9155
54.467	-101.433	8877	8671	9095
48.651	-89.291	8869	8742	8979
54.817	-105.55	8865	8626	9149
68.2	-90.567	8850	8658	9054
67.25	-106.917	8850	8675	8992
69.25	-91.267	8844	8652	9022
51.286	-101.325	8840	8726	8945
54.742	-101.729	8838	8703	8965
64.15	-107.817	8828	8687	8958
67.417	-107.583	8806	8646	8955
52.52	-91.4	8790	8629	8956
55.933	-108.567	8734	8560	8931
66.817	-103.467	8678	8521	8856
56.87	-109.023	8652	8614	8738
66.7	-107.917	8631	8492	8812
48.424	-90.695	8605	8499	8789
59.03	-108.87	8583	8454	8808
66.348	-104.946	8569	8481	8649
63.633	-111.667	8523	8429	8650
64.503	-110.247	8509	8450	8557
53.584	-98.085	8492	8441	8541
55.433	-104.933	8487	8417	8567
54.85	-98.5	8418	8251	8565
52.9	-99.25	8411	8298	8521
55.466	-98.154	8325	8178	8470
64.117	-110.567	8285	8213	8361
55.466	-98.154	8264	8202	8315
56.417	-94.217	8231	7919	8608
54.82	-105.55	8222	8058	8371
56.35	-97.958	8210	8101	8303
54.733	-101.667	8210	8101	8303
58.55	-95.833	8174	8045	8298
56.415	-94.333	8164	8043	8276
48.567	-88.733	8111	8002	8252
54.88	-102.08	8094	7854	8334
55.915	-98.421	8077	7990	8173
53.033	-99.717	8057	7956	8168
59.528	-108.653	8029	7898	8157
58.1	-94.7	8011	7874	8157
66.451	-104.835	7990	7964	8039
56.039	-93.283	7974	7842	8109
52.717	-105.221	7934	7860	8000
53.883	-89.583	7910	7812	7987
68.557	-115.226	7889	7832	7933
59.404	-97.493	7883	7748	8012
63.717	-109.35	7874	7754	7976
68.542	-115.213	7852	7784	7915
65.4	-115.517	7847	7532	8204
64.713	-105.579	7744	7690	7796
58.183	-95.05	7682	7577	7804
61.917	-108	7669	7400	7942
52.117	-90.083	7593	7523	7659
66.733	-86.7	7540	7448	7646
62.167	-95.683	7418	7266	7558
67.955	-89.808	7409	7220	7580
66.733	-86.7	7308	7182	7411
64.317	-88.483	7289	7146	7400
61.933	-96.465	7227	7088	7349
64.133	-110.583	7089	7010	7167
62.267	-95.5	7038	6851	7210
62.817	-94.8	7007	6860	7146
64.683	-97.05	6956	6849	7100
63.558	-94.071	6954	6811	7094
67.039	-90.534	6940	6808	7097
67.041	-90.533	6922	6848	6991
68.554	-88.291	6630	6573	6683
61.17	-100.92	6594	6466	6725
66.133	-96.3	6506	6373	6646
62.917	-99.167	6478	6438	6527
68.554	-88.291	6436	6367	6492
65.895	-89.405	6412	6317	6521
62.63	-101.232	6397	5579	7244
64.517	-100.467	6384	6188	6590
64.501	-96.469	6327	6231	6423
64.317	-102.683	6301	6030	6600
63.728	-100.444	6286	6229	6350
65.9878	-90.1948	6258	6159	6352
64.676	-96.619	6183	6032	6305

## Sheet: Gowan cos
Reference: ﻿ Gowan EJ. An assessment of the minimum timing of ice free conditions of the western Laurentide Ice Sheet. Quat Sci Rev [Internet]. 2013;75:100–13. Available from: http://dx.doi.org/10.1016/j.quascirev.2013.06.001
Dating technique: cosmogenic exposure
Latitude	Longitude	Age (yrs BP)	Age error (yrs)
49.956	-113.836	15500	400
50.532	-114.138	12400	450
50.532	-114.138	14300	500
49.437	-113.427	11000	600
50.055	-114.026	13300	600
49.212	-113.949	14700	700
49.212	-113.949	14400	800
49.056	-113.31	10900	600
49.056	-113.31	9800	2000
49.056	-113.311	14200	800
49.054	-113.307	16000	900
49.184	-113.809	16000	1500
49.182	-113.809	15700	700
49.182	-113.811	13200	700
49.115	-112.855	12780	700
49.054	-112.343	10810	700
49.058	-112.336	16200	1180
49.06	-112.33	9840	840
49.091	-112.755	16680	1150
47.1778	-107.958	12300	600
47.0762	-107.972	16400	800
47.1168	-108.034	16700	800
47.0758	-107.97	12000	600
47.178	-107.963	18800	900
47.164	-107.981	17400	900
47.1735	-108.001	13400	700
47.1138	-108.047	18900	1000
47.1517	-107.907	19900	1000
47.0958	-108.013	12900	700
46.924	-107.856	12900	500
47.0913	-108.123	17600	500
46.917	-107.84	15800	700
46.921	-107.972	19700	800
46.921	-107.839	11600	500
47.0218	-108.013	15500	700
46.9917	-107.558	18100	500
57.4	-123.33	10750	480
57.46	-123.36	10200	1000

## Sheet: Menounos cos
Reference: ﻿ ﻿﻿Menounos B, Clarke GKC, Clague JJ, Lakeman T, Koch J, Caffee MW, et al. Cordilleran Ice Sheet mass loss preceded climate reversals near the Pleistocene Termination. Science (80- ). 2017;(November):1–5.
Dating technique: cosmogenic exposure
Latitude	Longitude	Age (ka)	Age error (kyrs)
58.3645	-128.296	11.7	0.35
58.3645	-128.297	13.77	0.49
58.3652	-128.298	15.25	0.51
58.3644	-128.297	17.7	0.74
58.3523	-128.322	12.23	0.49
58.3528	-128.322	12.47	0.49
58.3535	-128.322	40.84	1.27
58.35	-128.31	10.82	0.43
58.3516	-128.307	11.79	0.56
58.3516	-128.307	14.27	0.72
57.5903	-126.904	10.91	0.42
57.5901	-126.906	9.39	0.45
57.5892	-126.912	12.24	0.46
50.1825	-122.396	12.25	0.23
50.1825	-122.396	11.46	0.21
50.183	-122.395	11.5	0.21
50.1826	-122.395	10.99	0.23
50.5743	-122.78	10.41	0.2
50.5748	-122.781	9.98	0.34
50.272	-122.351	11.04	0.36
60.6583	-138.323	10.77	1.04
60.6583	-138.323	10.27	0.87
60.6583	-138.323	12.01	0.73
60.6583	-138.323	9.62	0.77
60.6583	-138.323	10.99	0.99
60.6583	-138.323	10.5	0.81
60.1148	-136.423	10.08	0.98
59.9482	-135.119	11.69	0.54
59.9482	-135.119	11.3	0.42
59.9482	-135.119	13.52	0.49
60.1804	-135.613	12.39	0.39
60.1803	-135.613	12.62	0.4
60.1803	-135.613	11.88	0.35
59.829	-136.024	10.95	0.56
61.7289	-127.314	14	0.48
61.7282	-127.315	13.54	0.35
61.7283	-127.315	13.38	0.41
61.7271	-127.315	14.21	0.36
61.8087	-127.251	46.8	0.79
61.8091	-127.249	34.6	0.63
61.8092	-127.247	20.99	0.59
61.7993	-127.221	14.6	0.38
61.801	-127.218	13.02	0.42
61.8169	-128.22	12.68	0.23
51.1137	-121.816	13.89	0.49
51.1109	-121.814	20.4	1.2
51.1153	-121.819	32.54	0.79
51.1233	-121.841	15.14	0.52
54.3876	-127.047	10.19	0.66
54.3881	-127.035	10.1	0.52
54.3887	-127.034	11.57	1.09
54.3863	-127.027	10.4	0.39
59.4102	-131.614	10.38	0.6
59.4103	-131.613	17.87	0.75
59.4102	-131.613	11.45	0.59
59.0343	-130.53	10.24	0.48
59.0339	-130.53	12.95	0.6
59.0331	-130.531	10.58	0.37
59.0326	-130.531	14.81	0.4
59.032	-130.531	10.93	0.48
59.0318	-130.536	19.45	0.51
59.0393	-130.532	11.17	0.51
59.0393	-130.532	11.03	0.4
59.0386	-130.532	10.16	0.6
60.7318	-135.144	12.33	1.18
60.7309	-135.146	13.03	1.14
60.733	-135.145	13.81	1.74
60.6376	-135.164	14.78	1.1
61.289	-136.31	15.53	1.32
61.2662	-136.268	15.14	1.14
61.2721	-136.284	14.19	1.18
61.2665	-136.382	15.04	1.13
59.6865	-135.097	12.31	1.09
59.6865	-135.097	11.27	1
59.6829	-135.091	11.71	0.96
59.6828	-135.091	11.74	0.91

## Sheet: Menounos other cos
Reference: ﻿ ﻿﻿Menounos B, Clarke GKC, Clague JJ, Lakeman T, Koch J, Caffee MW, et al. Cordilleran Ice Sheet mass loss preceded climate reversals near the Pleistocene Termination. Science (80- ). 2017;(November):1–5.
Dating technique: cosmogenic exposure				(ages from references within)
Latitude	Longitude	Age (ka)
61.116	-136.777	18
61.34	-136.84	10
61.397	-136.841	12
61.411	-136.677	15
61.411	-136.677	16
61.411	-136.677	15
62.466	-134.628	13
61.367	-132.036	12
64.302	-128.17	17
63.428	-130.048	16
47.547	-120.758	13
57.3839	-123.285	14

## Sheet: Menounos other 14C
Reference: ﻿ ﻿﻿Menounos B, Clarke GKC, Clague JJ, Lakeman T, Koch J, Caffee MW, et al. Cordilleran Ice Sheet mass loss preceded climate reversals near the Pleistocene Termination. Science (80- ). 2017;(November):1–5.
Dating technique: radiocarbon			(ages from references within)
Latitude	Longitude	Age (ka)
47.58	-122.413	16
48.6333	-123.333	16
48.6583	-123.433	15
48.7167	-123.183	16
48.732	-121.887	12
49.0217	-122.425	13
49.0233	-122.413	14
49.0333	-122.025	13
49.075	-121.692	14
49.0817	-121.843	12
49.0817	-121.843	13
49.0817	-121.843	13
49.0817	-121.843	13
49.15	-123.97	15
49.205	-124	15
49.2333	-122.493	15
49.245	-117.98	12
49.2833	-124.267	15
49.5833	-123.217	13
49.645	-125.005	15
49.6833	-125.033	14
49.6833	-125.033	14
49.685	-122.913	14
49.685	-122.913	13
49.695	-123.14	13
49.7317	-123.088	13
49.7317	-123.088	13
49.8533	-123.112	12
49.87	-118.087	12
49.95	-116.853	12
49.9817	-123.01	12
50.2667	-122.067	11
51.282	-125.4	13
51.35	-124.943	11
51.6517	-116.423	13
51.6517	-116.423	12
51.651	-128.142	15
51.651	-128.142	14
51.7217	-124.582	11
52.15	-128.1	14
54.1333	-124.583	11
54.1417	-121.525	12
54.2833	-130.355	15
54.4167	-128.533	13
55.7833	-125.083	12
56.1667	-120.733	17
57.5933	-126.908	11

## Sheet: Munyikwa OSL
Reference: ﻿ ﻿Munyikwa K, Feathers JK, Rittenour TM, Shrimpton H. Constraining the Late Wisconsinan retreat of the Laurentide Ice Sheet from western Canada using luminescence ages from postglacial aeolian dunes. Quat Geochronol [Internet]. 2011;6(3–4):407–22. Available from: http://dx.doi.org/10.1016/j.quageo.2011.03.010
Dating technique: Optical stimulated luminescence
Latitude	Longitude	Age (ka)	Age error (kyrs)
55	-115.3	12.1	1
55.1	-116	12.8	1
55.1	-116	14.3	1
55.1	-116	13.8	1
55.1	-116	12.9	1.4
55.2	-116	13.1	1.5
55.2	-115.7	14.8	1.6
55.1	-115.3	13	1.4
55.2	-115.3	12.2	1.5
55	-117.5	14.7	1.6
56.5	-118	14	1
58	-114.8	11.9	0.9
58	-114.8	11.7	0.9

## Sheet: Huntley OSL
Reference: ﻿Huntley DH, Hickin AS, Lian OB. The pattern and style of deglaciation at the Late Wisconsinan Laurentide and Cordilleran ice sheet limits in northeastern British Columbia. Can J Earth Sci. 2017;75(August 2016):52–75.
Dating technique: Optical stimulated luminescence
Latitude	Longitude	Age (ka)	Age error (kyrs)
59.8281	-124.426	13.7	0.9
59.8272	-124.428	12.6	0.8
59.8292	-124.439	12.7	0.8
